# Supplementary material for: An unanticipated tumor-suppressive role of the SUMO pathway in the intestine unveiled by Ubc9 haploinsufficiency
Source: Oncogene. 2020 Sep 18;39(43):6692–703. doi: 10.1038/s41388-020-01457-y (PMC7581512; doi:10.1038/s41388-020-01457-y)
Supplement: Supplementary file 7 — Supplementary Table S1 [file 41388_2020_1457_MOESM7_ESM.xls]

## Sheet: Sup_Table_polyps-DEGs_SUMO_canc
Supplementary table S1: Differentially expressed genes (DEGs) in intestinal polyps of Villin-CreERT2;Apcf/+ mice
MGI symbol	MGI ID	NCBI gene ID	Fold Change (log2)	p-value	adj.p-val (FDR)
9030025P20Rik	3583895	100041574	0.934807	3.38086e-12	1.48848e-08
Ermard	1917317	381062	0.934807	3.38086e-12	1.48848e-08
Gm3435	3810125	100041621	0.934807	3.38086e-12	1.48848e-08
Gm3417	3781595	100041586	0.740296	2.02207e-09	4.45126e-06
Gm3448	3809205	100041639	0.740296	2.02207e-09	4.45126e-06
Tcte3	98642	21647	0.740296	2.02207e-09	4.45126e-06
Igkv1-122	4439722	434024	-4.23477	6.02666e-08	0.000113715
Igkv4-63	3645235	628571	-2.85378	8.15711e-07	0.0011971
Gm26001	5455778	NA	-0.649084	1.66686e-05	0.0173774
Fabp4	88038	11770	0.977316	2.00467e-05	0.0189126
Npl	1921341	74091	-0.914905	5.49513e-05	0.0453623
DEGs in Ubc9+/- intestinal polyps formed 12 weeks after 4-OHT treatment (when compared to Ubc9+/+ counterparts) were obtained by applying |log2FC| > log2(1.5) and adj. p-value (FDR) < 0.05 as cutoff. Gene expression was measured by microarray GeneChip2.0 Affymetrix technology. n=6, 2 different polyps per mouse.
