# Supplementary material for: An unanticipated tumor-suppressive role of the SUMO pathway in the intestine unveiled by Ubc9 haploinsufficiency
Source: Oncogene. 2020 Sep 18;39(43):6692–703. doi: 10.1038/s41388-020-01457-y (PMC7581512; doi:10.1038/s41388-020-01457-y)
Supplement: Supplementary file 8 — Supplementary Table S2 [file 41388_2020_1457_MOESM8_ESM.xls]

## Sheet: Sheet1
Supplementary table S2. Differentially expressed genes (DEGs) in normal intestinal tissues of Villin-CreERT2;Apcf/+ mice.
MGI symbol	MGI ID	NCBI gene ID	Fold Change (log2)	p-value	adj.p-val (FDR)
9030025P20Rik	3583895	100041574	0.819338	5.07843e-11	2.23586e-07
Ermard	1917317	381062	0.819338	5.07843e-11	2.23586e-07
Gm3435	3810125	100041621	0.819338	5.07843e-11	2.23586e-07
Igkv1-122	4439722	434024	-3.76385	4.32005e-07	0.00114119
Igkv4-63	3645235	628571	-2.59361	3.48825e-06	0.00329091
Tnfsf13b	1344376	24099	-0.663639	4.61758e-06	0.00333552
Wee1	103075	22390	-0.611963	1.06261e-05	0.00656166
Col12a1	88448	12816	-0.646445	1.46173e-05	0.00665744
Aplp1	88046	11803	-0.726605	1.55978e-05	0.00667493
Tmem171	2685751	380863	-0.720161	1.893e-05	0.00757657
Nuak2	1921387	74137	-0.657457	2.54601e-05	0.00960791
Ighv12-3	3646760	435321	1.04476	3.26006e-05	0.0113313
Cnpy1	2442451	269637	-0.774602	5.73235e-05	0.0178776
Gm7019	3645821	629936	0.952978	7.13459e-05	0.019632
Ighv1-56	4439715	382695	0.952978	7.13459e-05	0.019632
Gm23593	5453370	NA	-0.762837	7.66737e-05	0.0202541
9130230L23Rik	3041166	231253	-0.64924	8.70485e-05	0.0221103
Gm11127	3779381	100529082	-0.866558	0.000106749	0.0251776
Gm25677	5455454	NA	0.614146	0.00010297	0.0251776
Slc17a5	1924105	235504	-0.671321	0.000121737	0.0265298
Zbtb38	2442866	245007	-0.661335	0.000122526	0.0265298
Mettl7b	1918914	71664	-0.741663	0.000128465	0.0269328
Cln5	2442253	211286	-0.598033	0.000143159	0.0281289
Gm16349	3840114	NA	-0.741183	0.000170932	0.0301397
Gm23172	5452949	NA	-0.593158	0.000231546	0.0351525
Ighv3-6	4439856	780829	0.772939	0.000294098	0.0408889
Tppp3	1915221	67971	-0.759996	0.000302795	0.0415754
Cndp1	2451097	338403	-0.771214	0.000328061	0.0442146
Gm20236	5012421	100504453	-0.600585	0.00036133	0.0454518
Gm37094	5610322	NA	-0.600585	0.00036133	0.0454518
Pisd-ps2	3612472	328734	-0.643147	0.000421958	0.0497609
DEGs in normal intestinal tissue of Ubc9+/- mice 12 weeks after 4-OHT treatment (when compared to Ubc9+/+ counterparts) were obtained by applying |log2FC| > log2(1.5) and adj. p-value (FDR) < 0.05 as cutoff. Gene expression was measured by microarray GeneChip2.0 Affymetrix technology. n=6, 2 different normal tissues per mouse.
