# Supplementary material for: An unanticipated tumor-suppressive role of the SUMO pathway in the intestine unveiled by Ubc9 haploinsufficiency
Source: Oncogene. 2020 Sep 18;39(43):6692–703. doi: 10.1038/s41388-020-01457-y (PMC7581512; doi:10.1038/s41388-020-01457-y)
Supplement: Supplementary file 9 — Supplementary Table S3 [file 41388_2020_1457_MOESM9_ESM.xls]

## Sheet: Sheet1
Supplementary table S3. Differentially expressed genes (DEGs) in FACS-purified Lgr5+ CBC cells from normal intestines of non-treated Lgr5-IRES-EGFP-CreERT2 mice.
MGI symbol	MGI ID	NCBI gene ID	Fold Change (log2)	p-value	adj.p-val (FDR)
Cyyr1	2152187	224405	1.32243	1.74696e-08	0.000210078
Dnah8	107714	13417	0.958511	2.0388e-08	0.000210078
Nxf7	2159343	170722	0.842415	2.73253e-07	0.000881387
Csf1	1339753	12977	0.980253	2.77112e-07	0.000881387
Gm22876	5452653	NA	0.781657	2.99384e-07	0.000881387
Gm26187	5455964	115487620	0.965493	5.42289e-07	0.00111755
Nox1	2450016	237038	1.51293	7.16811e-07	0.00127924
Igkv1-133	3648380	628027	0.614399	7.68705e-07	0.00127924
Fam161b	2443027	217705	0.621777	8.06972e-07	0.00127924
Traj46	4439852	100124342	0.687683	1.62773e-06	0.00134177
App	88059	11820	0.590733	1.85265e-06	0.00135014
Gm26029	5455806	115486104	0.843422	1.88091e-06	0.00135014
Uchl4	1890440	93841	0.671226	2.4241e-06	0.00156112
Prss41	1918253	71003	0.908357	2.78188e-06	0.00168615
Dennd5a	1201681	19347	0.919212	3.73778e-06	0.00208184
Rarb	97857	218772	0.624195	5.17013e-06	0.00248763
5730405O15Rik	1917739	70489	0.603457	7.10804e-06	0.00251792
Npsr1	2441738	319239	0.663252	7.1845e-06	0.00251792
Cabp2	1352749	29866	0.611239	1.28857e-05	0.00329994
Tmem173	1919762	72512	0.633857	1.29705e-05	0.00329994
Grm4	1351341	268934	0.754146	1.40176e-05	0.00348043
Zfp120	1345179	104348	0.803284	1.52696e-05	0.00362971
Zfp994	3643318	240038	1.01529	1.53234e-05	0.00362971
Igkv13-84	96514	692152	0.840392	1.64262e-05	0.0038035
Zfp626	1918413	71163	0.680429	1.94177e-05	0.00421475
Dsel	2442948	319901	0.691013	2.28495e-05	0.00469856
Cd99l2	2177151	171486	0.601108	2.45933e-05	0.00482685
Nrp1	106206	18186	0.610385	3.45211e-05	0.00561504
Gm22508	5452285	NA	0.654249	4.01025e-05	0.00588482
Gm49337	6121526	NA	0.733485	4.10623e-05	0.00588482
Cyp4f17	3646233	208285	0.693092	4.23217e-05	0.00588482
Gm26232	5456009	102632589	0.902559	4.9352e-05	0.00598262
Naip2	1298226	17948	0.59062	6.48173e-05	0.00688534
Rps15	98117	20054	0.653889	6.90429e-05	0.00706751
Eps8l1	1914675	67425	0.783442	6.90539e-05	0.00706751
Gm26461	5456238	NA	0.773535	6.92759e-05	0.00706751
Samd12	2444518	320679	0.603772	0.00011114	0.00878185
Gm13315	3651096	625342	0.657842	0.000114436	0.00880722
Gm44777	5753353	NA	0.593966	0.000115817	0.00880722
Pla2g5	101899	18784	0.686066	0.000151391	0.00931795
Zfp846	1924012	244721	0.590013	0.000154263	0.00940548
Gm25967	5455744	115488695	0.805387	0.000180466	0.0103273
Ighv1-4	4439618	432702	1.29609	0.00019356	0.0104421
Rps4l	1913434	66184	0.615663	0.00020588	0.0107062
n-R5s40	4421885	NA	0.818704	0.000210709	0.0108287
Mboat1	2387184	218121	0.589727	0.000216338	0.0108946
Gm25780	5455557	NA	0.810335	0.000218357	0.0109427
Gm13070	3651970	105247219	0.639881	0.000220196	0.0109609
Gm26615	5477109	102640635	0.748856	0.000257888	0.0119968
Dnah7b	2684953	227058	0.890756	0.000270567	0.0122168
Clca4b	2139790	99709	0.609762	0.00030853	0.0129231
Ighv1-63	3642755	780956	0.828443	0.000310657	0.0129602
Gm16302	3826572	NA	0.767538	0.000347847	0.0136139
Zfp442	3651999	668923	0.675169	0.000375361	0.01401
Tap1	98483	21354	0.65381	0.000376626	0.01401
Fzd2	1888513	57265	0.633445	0.000384339	0.0140933
Tlr1	1341295	21897	0.594901	0.000399538	0.0143694
Gm14376	3651797	NA	0.604397	0.000404677	0.014475
Hspa1b	99517	15511	1.05302	0.000426554	0.0149736
Cd14	88318	12475	0.620729	0.000466708	0.0155882
Gm42047	5624932	105246823	0.885974	0.000536797	0.0166934
Mir1931	3836967	100316689	0.645668	0.000569937	0.0174262
Retnlg	2667763	245195	0.713432	0.000619181	0.0176806
Hspa1a	96244	193740	1.13773	0.000621946	0.0176806
Efcab2	1915476	68226	0.599737	0.000659158	0.0181405
Gm24241	5454018	115487536	0.586872	0.000709248	0.0188226
H2-Q6	95935	110557	0.725806	0.000736663	0.0190958
Mir5107	4950427	100628611	1.46799	0.000741518	0.0191494
Cfi	105937	12630	0.588825	0.000794061	0.0197157
Gm26355	5456132	NA	0.650399	0.000880098	0.020422
Gm24046	5453823	NA	0.769547	0.00103801	0.0224179
H2-Ab1	103070	14961	1.24993	0.00116966	0.0236782
Gm24771	5454548	115485992	0.62153	0.0013436	0.025333
Adm	108058	11535	0.655396	0.00135683	0.0253741
Ighv1-18	4439780	629871	0.938063	0.00139124	0.0255531
2010103J01Rik	1917139	69889	0.880848	0.00149478	0.0262991
Ighv5-12	4439516	668395	0.667091	0.00169524	0.0278155
Rnu6-ps2	97991	19864	0.684311	0.00181509	0.0287174
Pxdn	1916925	69675	0.87148	0.00186917	0.0290812
Gm26407	5456184	NA	0.657087	0.00206927	0.0309459
Mir194-1	2676858	387189	0.628826	0.00215914	0.031602
Slc40a1	1315204	53945	0.779758	0.00234972	0.032628
Naip1	1298223	17940	0.621929	0.00241475	0.0331092
Naaladl2	2685867	635702	0.638254	0.00250081	0.0336401
Tcrg-C1	98625	107573	0.68373	0.0028682	0.0358588
Gm15345	3705179	105246452	0.59994	0.00294718	0.0363055
Trp53inp1	1926609	60599	0.611667	0.00323486	0.0377545
Gm26064	5455841	115488251	0.789654	0.00394633	0.0419394
Ighv1-34	4439659	628614	0.655881	0.00462151	0.0456476
Gm24508	5454285	115488733	0.834362	0.00480608	0.0464005
Zfp772	2385265	232855	0.730386	0.00553875	0.0495195
5330438D12Rik	3026931	327824	0.690761	0.0056054	0.0498989
Cnih2	1277225	12794	-0.732605	3.51474e-07	0.000905397
Igkv1-135	3819952	243420	-0.908069	9.35947e-07	0.00133081
Scgb1b27	87862	11354	-0.874095	1.17288e-06	0.00133081
Fam183b	1922679	75429	-0.925803	1.22697e-06	0.00133081
Scnn1a	101782	20276	-0.606702	1.55204e-06	0.00134177
Pgc	98909	109820	-0.847342	2.06628e-06	0.0014194
Rasgrp2	1333849	19395	-0.837384	2.77983e-06	0.00168615
1700066C05Rik	1925904	78654	-0.788081	3.28812e-06	0.00193605
Gm9034	3643526	668192	-0.728743	5.0083e-06	0.00248763
Lyzl4os	1922634	75384	-0.667854	5.20706e-06	0.00248763
Gm23834	5453611	115486258	-0.653789	5.59371e-06	0.00248763
5330417C22Rik	1923930	229722	-0.756644	5.59898e-06	0.00248763
Lin7b	1330858	22342	-0.602055	7.00556e-06	0.00251792
Syna	2684898	214292	-0.674116	7.98034e-06	0.00265256
Fndc1	1915905	68655	-0.593233	8.33825e-06	0.0026634
Galr2	1337018	14428	-0.636006	2.59816e-05	0.00496525
Mamstr	1921740	74490	-0.66139	2.62423e-05	0.00496525
Syt3	99665	20981	-0.761512	2.68673e-05	0.00498813
Ighv1-77	4439670	619994	-0.610741	3.22418e-05	0.00553699
Gm22135	5451912	NA	-0.901834	3.34368e-05	0.00560215
Btbd35f12	3781040	100040606	-0.711952	4.21757e-05	0.00588482
Apol7b	3583950	278679	-0.974038	4.22732e-05	0.00588482
Mir3961	4950395	100628621	-0.747125	4.23061e-05	0.00588482
2610528A11Rik	1917295	70045	-0.604206	4.36811e-05	0.00592223
Car4	1096574	12351	-0.786365	4.99039e-05	0.00601415
Reg4	1914959	67709	-1.16764	5.11489e-05	0.00609293
Cyp2u1	1918769	71519	-0.757058	5.62539e-05	0.00638787
Igkv12-44	4439775	545851	-0.706941	6.17682e-05	0.0066645
Gm26546	5477040	NA	-0.639035	6.38367e-05	0.0068163
Sncg	1298397	20618	-0.644094	8.43241e-05	0.00783657
Trpa1	3522699	277328	-0.788291	8.59406e-05	0.00783657
Tnfrsf26	2651928	244237	-0.688334	8.7894e-05	0.00790969
B230214G05Rik	5439409	328579	-0.597523	9.08467e-05	0.00803252
Teddm3	1913811	66561	-0.621823	0.000106015	0.00853031
Igkv6-14	1330830	667881	-0.990724	0.000110689	0.00878185
Gm25913	5455690	115485866	-0.647556	0.00011955	0.00882995
Olfr492	3030326	258490	-0.704224	0.00012109	0.00888049
Gm9765	3642721	NA	-0.865914	0.000127476	0.00893797
Unc93a	1933250	381058	-0.601351	0.000136689	0.00911612
Gm24443	5454220	115486360	-0.883202	0.000139259	0.00913136
Chga	88394	12652	-0.735731	0.000145755	0.0091857
Zfp979	2148252	112422	-0.600595	0.000152281	0.00931795
Gm22427	5452204	NA	-0.867059	0.000174635	0.0101377
Afp	87951	11576	-0.648908	0.000188394	0.0104366
Actg2	104589	11468	-0.617081	0.000192293	0.0104421
Aldh1a1	1353450	11668	-0.927872	0.000216366	0.0108946
1810037I17Rik	1914954	67704	-0.636193	0.000221709	0.0110096
Gm13286	3650855	100041062	-0.61255	0.00024744	0.0117613
Rdh16f1	5547782	NA	-0.699509	0.000253262	0.0119397
4930599N23Rik	1922629	75379	-0.620923	0.000276366	0.0122924
Gm23862	5453639	115486751	-2.33872	0.000294604	0.0127013
1700054O19Rik	1921522	74272	-0.945061	0.000297866	0.0127066
Gm24678	5454455	115490030	-0.633106	0.000328885	0.0132895
B020014A21Rik	3588281	619314	-0.655876	0.000344307	0.0136139
Mir10a	3619064	723893	-0.587359	0.000348762	0.0136139
Gm5965	3645197	546672	-0.886792	0.000355868	0.0136823
Btbd35f17	3709272	668964	-1.16703	0.000368204	0.0138936
Aldh1a7	1347050	26358	-0.802229	0.00038663	0.0141022
Guca2a	102738	14915	-0.890573	0.000401784	0.0144105
Cgref1	1915817	68567	-0.626569	0.000454948	0.0154046
Fabp2	95478	14079	-0.763382	0.000495498	0.016157
Gm26001	5455778	NA	-0.687801	0.0005197	0.0166932
Mir24-2	3618755	723960	-0.889076	0.000531868	0.0166932
Tmem120b	3603158	330189	-0.66464	0.000534602	0.0166932
Gstm3	106026	14864	-0.620994	0.000543619	0.0168465
Gm11239	3702319	101055863	-0.677481	0.000589992	0.0174989
Zg16	1916286	69036	-1.05423	0.00072293	0.0189151
Gm25631	5455408	115485901	-0.783346	0.000754874	0.019253
Gm12590	3650370	NA	-0.752451	0.000824422	0.0198782
Gm16028	3801982	NA	-0.742069	0.000854579	0.0201963
Gm21980	5439449	NA	-0.597535	0.000890722	0.0204849
Pdzk1	1928901	59020	-0.615765	0.00111498	0.0231162
Gm25947	5455724	NA	-0.842803	0.00130109	0.0248563
Fcgr3	95500	14131	-0.67005	0.00130384	0.0248563
Gm22368	5452145	NA	-0.867588	0.00133989	0.0253172
Rpl13a-ps1	3648883	433251	-0.602775	0.00148569	0.0262991
Lce1h	1914968	67718	-0.650376	0.001509	0.0263979
Gm13276	3701972	545649	-0.662393	0.00153714	0.0263979
Capn9	1920897	73647	-0.622461	0.00158275	0.0269047
Hoxb6	96187	15414	-0.676673	0.00167012	0.0276993
Naaladl1	2685810	381204	-1.11984	0.00167242	0.0276993
Gm26639	5477133	NA	-0.782324	0.00177524	0.0284575
Mir680-1	3629682	735268	-1.13123	0.0018941	0.0293046
Gm23329	5453106	115485672	-0.743166	0.00194165	0.029772
Vmn1r91	3649070	667067	-0.962478	0.00220208	0.0319131
Btbd35f1	1919097	71847	-1.4014	0.00226097	0.0322859
Pcdhb8	2136742	93879	-0.652095	0.00227949	0.032362
Cyp4a10	88611	13117	-0.830078	0.00228161	0.032362
Vmn1r103	3647681	667129	-1.54931	0.00229022	0.032362
Gm12735	3650816	NA	-1.6171	0.00236077	0.0327112
Snord116l14	5451965	115486782	-2.06016	0.00248668	0.0335704
Gm24544	5454321	NA	-0.701904	0.00280451	0.0353921
Gm26905	5477399	NA	-1.03397	0.00285248	0.0357479
Zfp521	95459	225207	-0.586339	0.00291735	0.0361956
Gm10750	3641996	100038377	-0.599753	0.00298223	0.0363055
Gm11815	3650511	NA	-0.969157	0.00298875	0.0363055
Gm6367	3704106	622894	-0.590663	0.00301614	0.0363055
Defa20	1915259	68009	-1.61119	0.00326675	0.0379311
Pdk4	1351481	27273	-0.656715	0.00327434	0.0379728
Olfr443-ps1	3030277	258106	-0.617789	0.00341175	0.0388234
Gm7861	3648003	665956	-1.36844	0.00345271	0.0390067
Pnliprp1	97723	18946	-0.661545	0.00365634	0.0402981
Olfr688	3030522	259161	-0.681737	0.00402661	0.0422345
Gm27179	5521022	NA	-0.725834	0.00409604	0.042546
Defa22	3639039	382059	-1.53826	0.00440862	0.0446514
Gm4141	3782317	100042976	-1.25227	0.00441894	0.0446957
Vmn1r139	3644494	667444	-1.11226	0.00442229	0.0446957
Gm22447	5452224	115487038	-1.21538	0.00450169	0.0451088
Platr13	3651752	102637596	-0.648452	0.00452061	0.0451579
Ighd2-4	4439709	777677	-0.701069	0.00502475	0.0472184
Gm25537	5455314	NA	-0.906306	0.00503304	0.0472318
Gm7945	3646596	102634872	-1.1261	0.00544954	0.0491638
Pnliprp2	1336202	18947	-0.963212	0.00553706	0.0495195
DEGs in Ubc9+/- CBC cells (when compared to Ubc9+/+ counterparts) were obtained by applying |log2FC| > log2(1.5) and adj. p-value (FDR) < 0.05 as cutoff. Gene expression was measured by microarray GeneChip2.0 Affymetrix technology. n=5 per group.
