# Supplementary material for: An unanticipated tumor-suppressive role of the SUMO pathway in the intestine unveiled by Ubc9 haploinsufficiency
Source: Oncogene. 2020 Sep 18;39(43):6692–703. doi: 10.1038/s41388-020-01457-y (PMC7581512; doi:10.1038/s41388-020-01457-y)
Supplement: Supplementary file 11 — Supplementary Table S5 [file 41388_2020_1457_MOESM11_ESM.xls]

## Sheet: Sheet1
Supplementary table S5. Ranked genes of the mRNA ISC signature defined by Muñoz et al, 2012 in the expression data from FACS-purified CBC cells (GSE146106) using GSEA
PROBE	GENE SYMBOL	GENE_TITLE	RANK IN GENE LIST	RANK METRIC SCORE	RUNNING ES	CORE ENRICHMENT
H2-Aa	null	null	88	0.3132753372192383	0.01224614	Yes
Fzd2	FZD2	frizzled class receptor 2 [Source:HGNC Symbol;Acc:HGNC:4040]	136	0.27022498846054077	0.024235934	Yes
Ddo	DDO	D-aspartate oxidase [Source:HGNC Symbol;Acc:HGNC:2727]	137	0.2701418995857239	0.038540713	Yes
Zfp12	ZNF12	zinc finger protein 12 [Source:HGNC Symbol;Acc:HGNC:12902]	144	0.2666374146938324	0.052363828	Yes
H2-Eb1	null	null	161	0.2557966709136963	0.06511941	Yes
Casp12	CASP12	caspase 12 (gene/pseudogene) [Source:HGNC Symbol;Acc:HGNC:19004]	205	0.233963742852211	0.07538646	Yes
Vnn1	VNN1	vanin 1 [Source:HGNC Symbol;Acc:HGNC:12705]	266	0.21100163459777832	0.08359868	Yes
Clu	CLU	clusterin [Source:HGNC Symbol;Acc:HGNC:2095]	281	0.20584161579608917	0.0938077	Yes
Ciita	CIITA	class II major histocompatibility complex transactivator [Source:HGNC Symbol;Acc:HGNC:7067]	551	0.16474279761314392	0.08925652	Yes
Tnfrsf19	TNFRSF19	TNF receptor superfamily member 19 [Source:HGNC Symbol;Acc:HGNC:11915]	602	0.15821483731269836	0.09516701	Yes
Phldb2	PHLDB2	pleckstrin homology like domain family B member 2 [Source:HGNC Symbol;Acc:HGNC:29573]	631	0.15611295402050018	0.10205188	Yes
Dync2h1	DYNC2H1	dynein cytoplasmic 2 heavy chain 1 [Source:HGNC Symbol;Acc:HGNC:2962]	656	0.15317215025424957	0.10897841	Yes
Tlr2	TLR2	toll like receptor 2 [Source:HGNC Symbol;Acc:HGNC:11848]	714	0.1480957567691803	0.11400763	Yes
Zfp292	ZNF292	zinc finger protein 292 [Source:HGNC Symbol;Acc:HGNC:18410]	727	0.14699241518974304	0.12119911	Yes
Dct	DCT	dopachrome tautomerase [Source:HGNC Symbol;Acc:HGNC:2709]	754	0.1446368396282196	0.12757498	Yes
Bhlhb9	ARMCX5-GPRASP2	ARMCX5-GPRASP2 readthrough [Source:HGNC Symbol;Acc:HGNC:42000]	791	0.1415269821882248	0.13329269	Yes
App	APP	amyloid beta precursor protein [Source:HGNC Symbol;Acc:HGNC:620]	810	0.14002396166324615	0.13981907	Yes
Wdr35	WDR35	WD repeat domain 35 [Source:HGNC Symbol;Acc:HGNC:29250]	884	0.13468268513679504	0.14334846	Yes
Lamb3	LAMB3	laminin subunit beta 3 [Source:HGNC Symbol;Acc:HGNC:6490]	914	0.13330675661563873	0.14897631	Yes
Zbtb12	ZBTB12	zinc finger and BTB domain containing 12 [Source:HGNC Symbol;Acc:HGNC:19066]	959	0.1307874321937561	0.15373054	Yes
Arl4c	ARL4C	ADP ribosylation factor like GTPase 4C [Source:HGNC Symbol;Acc:HGNC:698]	981	0.12931101024150848	0.1595416	Yes
Ttc21b	TTC21B	tetratricopeptide repeat domain 21B [Source:HGNC Symbol;Acc:HGNC:25660]	1053	0.12563276290893555	0.16269046	Yes
Prkd3	PRKD3	protein kinase D3 [Source:HGNC Symbol;Acc:HGNC:9408]	1110	0.12332780659198761	0.1664575	Yes
Poli	POLI	DNA polymerase iota [Source:HGNC Symbol;Acc:HGNC:9182]	1176	0.12015749514102936	0.16961253	Yes
Klhl8	KLHL8	kelch like family member 8 [Source:HGNC Symbol;Acc:HGNC:18644]	1177	0.12011656910181046	0.17597303	Yes
Gabbr1	GABBR1	gamma-aminobutyric acid type B receptor subunit 1 [Source:HGNC Symbol;Acc:HGNC:4070]	1200	0.11931044608354568	0.1812052	Yes
Snx10	SNX10	sorting nexin 10 [Source:HGNC Symbol;Acc:HGNC:14974]	1266	0.11628320068120956	0.18415506	Yes
Hirip3	HIRIP3	HIRA interacting protein 3 [Source:HGNC Symbol;Acc:HGNC:4917]	1270	0.11611578613519669	0.19015567	Yes
Sox4	SOX4	SRY-box 4 [Source:HGNC Symbol;Acc:HGNC:11200]	1341	0.11312057822942734	0.19269133	Yes
Igfbp4	IGFBP4	insulin like growth factor binding protein 4 [Source:HGNC Symbol;Acc:HGNC:5473]	1386	0.11155999451875687	0.1964274	Yes
1110051M20Rik	C11orf49	chromosome 11 open reading frame 49 [Source:HGNC Symbol;Acc:HGNC:28720]	1428	0.10990670323371887	0.20022398	Yes
Txndc16	TXNDC16	thioredoxin domain containing 16 [Source:HGNC Symbol;Acc:HGNC:19965]	1436	0.10941150784492493	0.20567219	Yes
Zfp318	ZNF318	zinc finger protein 318 [Source:HGNC Symbol;Acc:HGNC:13578]	1439	0.10927422344684601	0.21135987	Yes
Mex3a	MEX3A	mex-3 RNA binding family member A [Source:HGNC Symbol;Acc:HGNC:33482]	1472	0.10821611434221268	0.21551107	Yes
Lpar6	LPAR6	lysophosphatidic acid receptor 6 [Source:HGNC Symbol;Acc:HGNC:15520]	1522	0.10656406730413437	0.21873586	Yes
Ascl2	ASCL2	achaete-scute family bHLH transcription factor 2 [Source:HGNC Symbol;Acc:HGNC:739]	1528	0.1062902882695198	0.22411749	Yes
Pnpla7	PNPLA7	patatin like phospholipase domain containing 7 [Source:HGNC Symbol;Acc:HGNC:24768]	1533	0.10616204142570496	0.22954167	Yes
Tbc1d19	TBC1D19	TBC1 domain family member 19 [Source:HGNC Symbol;Acc:HGNC:25624]	1543	0.10581524670124054	0.23470075	Yes
Agr3	AGR3	anterior gradient 3, protein disulphide isomerase family member [Source:HGNC Symbol;Acc:HGNC:24167]	1561	0.10534815490245819	0.2394403	Yes
Mlh3	MLH3	mutL homolog 3 [Source:HGNC Symbol;Acc:HGNC:7128]	1566	0.10524360835552216	0.24481586	Yes
Mecom	MECOM	MDS1 and EVI1 complex locus [Source:HGNC Symbol;Acc:HGNC:3498]	1631	0.10283307731151581	0.24710286	Yes
Atr	ATR	ATR serine/threonine kinase [Source:HGNC Symbol;Acc:HGNC:882]	1656	0.10200783610343933	0.2513201	Yes
Hdac11	HDAC11	histone deacetylase 11 [Source:HGNC Symbol;Acc:HGNC:19086]	1685	0.10086234658956528	0.25527927	Yes
Zbtb25	ZBTB25	zinc finger and BTB domain containing 25 [Source:HGNC Symbol;Acc:HGNC:13112]	1735	0.09942081570625305	0.2581258	Yes
Klhl23	KLHL23	kelch like family member 23 [Source:HGNC Symbol;Acc:HGNC:27506]	1749	0.09897685050964355	0.26272538	Yes
Wwtr1	WWTR1	WW domain containing transcription regulator 1 [Source:HGNC Symbol;Acc:HGNC:24042]	1754	0.0989147201180458	0.2677658	Yes
Csnk1e	CSNK1E	casein kinase 1 epsilon [Source:HGNC Symbol;Acc:HGNC:2453]	1798	0.0976201668381691	0.27081308	Yes
Trim24	TRIM24	tripartite motif containing 24 [Source:HGNC Symbol;Acc:HGNC:11812]	1808	0.09732040762901306	0.27552232	Yes
Zfp503	ZNF503	zinc finger protein 503 [Source:HGNC Symbol;Acc:HGNC:23589]	1833	0.0968635305762291	0.27946717	Yes
Shisa2	SHISA2	shisa family member 2 [Source:HGNC Symbol;Acc:HGNC:20366]	1866	0.0961076095700264	0.28297716	Yes
Rhobtb3	RHOBTB3	Rho related BTB domain containing 3 [Source:HGNC Symbol;Acc:HGNC:18757]	1874	0.0958932563662529	0.28770956	Yes
Prkacb	PRKACB	protein kinase cAMP-activated catalytic subunit beta [Source:HGNC Symbol;Acc:HGNC:9381]	1906	0.0947960615158081	0.29119948	Yes
Sgk1	SGK1	serum/glucocorticoid regulated kinase 1 [Source:HGNC Symbol;Acc:HGNC:10810]	1927	0.09414967149496078	0.295198	Yes
Emp2	EMP2	epithelial membrane protein 2 [Source:HGNC Symbol;Acc:HGNC:3334]	1937	0.09376665204763412	0.29971907	Yes
Iffo2	IFFO2	intermediate filament family orphan 2 [Source:HGNC Symbol;Acc:HGNC:27006]	1938	0.09373151510953903	0.3046824	Yes
Orc1	ORC1	origin recognition complex subunit 1 [Source:HGNC Symbol;Acc:HGNC:8487]	1956	0.0931398868560791	0.3087755	Yes
Cd44	CD44	CD44 molecule (Indian blood group) [Source:HGNC Symbol;Acc:HGNC:1681]	2074	0.08953601866960526	0.3077429	Yes
Lcp1	LCP1	lymphocyte cytosolic protein 1 [Source:HGNC Symbol;Acc:HGNC:6528]	2075	0.08949210494756699	0.31248176	Yes
Slc14a1	SLC14A1	solute carrier family 14 member 1 (Kidd blood group) [Source:HGNC Symbol;Acc:HGNC:10918]	2090	0.08920911699533463	0.31651476	Yes
Ephb3	EPHB3	EPH receptor B3 [Source:HGNC Symbol;Acc:HGNC:3394]	2142	0.08764830976724625	0.31863922	Yes
Rhbdf1	RHBDF1	rhomboid 5 homolog 1 [Source:HGNC Symbol;Acc:HGNC:20561]	2147	0.08743534982204437	0.32307178	Yes
Tex9	TEX9	testis expressed 9 [Source:HGNC Symbol;Acc:HGNC:29585]	2153	0.08719572424888611	0.3274423	Yes
Efna4	EFNA4	ephrin A4 [Source:HGNC Symbol;Acc:HGNC:3224]	2227	0.085414819419384	0.3283628	Yes
Gkap1	GKAP1	G kinase anchoring protein 1 [Source:HGNC Symbol;Acc:HGNC:17496]	2266	0.08483900874853134	0.33098	Yes
Zfp566	ZNF566	zinc finger protein 566 [Source:HGNC Symbol;Acc:HGNC:25919]	2367	0.08264239132404327	0.3304213	Yes
Sorbs2	SORBS2	sorbin and SH3 domain containing 2 [Source:HGNC Symbol;Acc:HGNC:24098]	2370	0.08261747658252716	0.33469743	Yes
Prps2	PRPS2	phosphoribosyl pyrophosphate synthetase 2 [Source:HGNC Symbol;Acc:HGNC:9465]	2403	0.08194566518068314	0.33745754	Yes
Wwp1	WWP1	WW domain containing E3 ubiquitin protein ligase 1 [Source:HGNC Symbol;Acc:HGNC:17004]	2534	0.07921424508094788	0.33523682	Yes
Irs1	IRS1	insulin receptor substrate 1 [Source:HGNC Symbol;Acc:HGNC:6125]	2546	0.07888030260801315	0.33887094	Yes
Zfp397	ZNF397	zinc finger protein 397 [Source:HGNC Symbol;Acc:HGNC:18818]	2547	0.07886720448732376	0.34304717	Yes
Cgnl1	CGNL1	cingulin like 1 [Source:HGNC Symbol;Acc:HGNC:25931]	2621	0.07742488384246826	0.3435446	Yes
Eri2	ERI2	ERI1 exoribonuclease family member 2 [Source:HGNC Symbol;Acc:HGNC:30541]	2634	0.07700725644826889	0.34703016	Yes
Nin	NIN	ninein [Source:HGNC Symbol;Acc:HGNC:14906]	2696	0.07578423619270325	0.3480329	Yes
Poglut1	POGLUT1	protein O-glucosyltransferase 1 [Source:HGNC Symbol;Acc:HGNC:22954]	2707	0.07555142045021057	0.35154006	Yes
Tifa	TIFA	TRAF interacting protein with forkhead associated domain [Source:HGNC Symbol;Acc:HGNC:19075]	2716	0.07540890574455261	0.3551384	Yes
Pdgfa	PDGFA	platelet derived growth factor subunit A [Source:HGNC Symbol;Acc:HGNC:8799]	2729	0.07513004541397095	0.35852456	Yes
Sectm1b	SECTM1	secreted and transmembrane 1 [Source:HGNC Symbol;Acc:HGNC:10707]	2816	0.0733618438243866	0.3581653	Yes
Tiam1	TIAM1	T cell lymphoma invasion and metastasis 1 [Source:HGNC Symbol;Acc:HGNC:11805]	2861	0.07263968139886856	0.35984042	Yes
Mdn1	MDN1	midasin AAA ATPase 1 [Source:HGNC Symbol;Acc:HGNC:18302]	2897	0.0718703418970108	0.36191896	Yes
B930095G15Rik	null	null	2994	0.07037274539470673	0.36090794	Yes
Hmga2	null	null	3109	0.06830601394176483	0.3588992	Yes
Utrn	UTRN	utrophin [Source:HGNC Symbol;Acc:HGNC:12635]	3208	0.06689426302909851	0.35760528	Yes
Cited4	CITED4	Cbp/p300 interacting transactivator with Glu/Asp rich carboxy-terminal domain 4 [Source:HGNC Symbol;Acc:HGNC:18696]	3236	0.0663515031337738	0.35978636	Yes
Zfp553	ZNF48	zinc finger protein 48 [Source:HGNC Symbol;Acc:HGNC:13114]	3243	0.06625951081514359	0.3629989	Yes
Fstl1	FSTL1	follistatin like 1 [Source:HGNC Symbol;Acc:HGNC:3972]	3297	0.06542199105024338	0.3638477	Yes
Slc27a2	SLC27A2	solute carrier family 27 member 2 [Source:HGNC Symbol;Acc:HGNC:10996]	3304	0.06534779816865921	0.36701196	Yes
Rccd1	RCCD1	RCC1 domain containing 1 [Source:HGNC Symbol;Acc:HGNC:30457]	3341	0.06483783572912216	0.36866876	Yes
Cdca7	CDCA7	cell division cycle associated 7 [Source:HGNC Symbol;Acc:HGNC:14628]	3344	0.06478504836559296	0.3720006	Yes
Rasl11b	RASL11B	RAS like family 11 member B [Source:HGNC Symbol;Acc:HGNC:23804]	3352	0.06465278565883636	0.37507874	Yes
Sesn3	SESN3	sestrin 3 [Source:HGNC Symbol;Acc:HGNC:23060]	3377	0.06432325392961502	0.37730044	Yes
Ppat	PPAT	phosphoribosyl pyrophosphate amidotransferase [Source:HGNC Symbol;Acc:HGNC:9238]	3504	0.06251411885023117	0.37439284	Yes
Greb1	GREB1	growth regulating estrogen receptor binding 1 [Source:HGNC Symbol;Acc:HGNC:24885]	3518	0.0623246468603611	0.37705156	Yes
Fras1	FRAS1	Fraser extracellular matrix complex subunit 1 [Source:HGNC Symbol;Acc:HGNC:19185]	3570	0.06169268116354942	0.3778016	Yes
Rgmb	RGMB	repulsive guidance molecule BMP co-receptor b [Source:HGNC Symbol;Acc:HGNC:26896]	3573	0.06161460280418396	0.38096556	Yes
Rassf4	RASSF4	Ras association domain family member 4 [Source:HGNC Symbol;Acc:HGNC:20793]	3631	0.06073889881372452	0.381369	Yes
Tspan5	TSPAN5	tetraspanin 5 [Source:HGNC Symbol;Acc:HGNC:17753]	3657	0.06038006767630577	0.38333258	Yes
Fam92a	FAM92A	family with sequence similarity 92 member A [Source:HGNC Symbol;Acc:HGNC:30452]	3689	0.06005816161632538	0.384983	Yes
Ppp1r9a	PPP1R9A	protein phosphatase 1 regulatory subunit 9A [Source:HGNC Symbol;Acc:HGNC:14946]	3704	0.05983034148812294	0.38746032	Yes
Cdk6	CDK6	cyclin dependent kinase 6 [Source:HGNC Symbol;Acc:HGNC:1777]	3747	0.059411946684122086	0.3885337	Yes
Tubb2b	TUBB2B	tubulin beta 2B class IIb [Source:HGNC Symbol;Acc:HGNC:30829]	3755	0.059315748512744904	0.3913292	Yes
Mpp3	MPP3	membrane palmitoylated protein 3 [Source:HGNC Symbol;Acc:HGNC:7221]	3788	0.058937918394804	0.392871	Yes
Cbx6	CBX6	chromobox 6 [Source:HGNC Symbol;Acc:HGNC:1556]	3798	0.05883723124861717	0.39554244	Yes
Dapk2	DAPK2	death associated protein kinase 2 [Source:HGNC Symbol;Acc:HGNC:2675]	3806	0.058792684227228165	0.39831024	Yes
Gpld1	GPLD1	glycosylphosphatidylinositol specific phospholipase D1 [Source:HGNC Symbol;Acc:HGNC:4459]	3873	0.05800098925828934	0.39812455	Yes
Afap1l1	AFAP1L1	actin filament associated protein 1 like 1 [Source:HGNC Symbol;Acc:HGNC:26714]	3933	0.05731884390115738	0.39824817	Yes
Ppm1f	PPM1F	protein phosphatase, Mg2+/Mn2+ dependent 1F [Source:HGNC Symbol;Acc:HGNC:19388]	3982	0.05670150741934776	0.39888194	Yes
Aqp1	AQP1	aquaporin 1 (Colton blood group) [Source:HGNC Symbol;Acc:HGNC:633]	4006	0.056390829384326935	0.400733	Yes
Hunk	HUNK	hormonally up-regulated Neu-associated kinase [Source:HGNC Symbol;Acc:HGNC:13326]	4067	0.05575094744563103	0.40072423	Yes
Cenpf	CENPF	centromere protein F [Source:HGNC Symbol;Acc:HGNC:1857]	4072	0.05564675107598305	0.4034735	Yes
Scn2b	SCN2B	sodium voltage-gated channel beta subunit 2 [Source:HGNC Symbol;Acc:HGNC:10589]	4090	0.05537782609462738	0.405567	Yes
Zmym1	ZMYM1	zinc finger MYM-type containing 1 [Source:HGNC Symbol;Acc:HGNC:26253]	4103	0.055123310536146164	0.40789375	Yes
Rprd1a	RPRD1A	regulation of nuclear pre-mRNA domain containing 1A [Source:HGNC Symbol;Acc:HGNC:25560]	4199	0.05420255288481712	0.4060758	Yes
Slc23a3	SLC23A3	solute carrier family 23 member 3 [Source:HGNC Symbol;Acc:HGNC:20601]	4201	0.054187923669815063	0.40889585	Yes
Gramd1a	GRAMD1A	GRAM domain containing 1A [Source:HGNC Symbol;Acc:HGNC:29305]	4245	0.053558818995952606	0.40960994	Yes
Esrrg	ESRRG	estrogen related receptor gamma [Source:HGNC Symbol;Acc:HGNC:3474]	4266	0.05331122502684593	0.41144598	Yes
Sestd1	SESTD1	SEC14 and spectrin domain containing 1 [Source:HGNC Symbol;Acc:HGNC:18379]	4333	0.05239842087030411	0.4109636	Yes
Myo1b	MYO1B	myosin IB [Source:HGNC Symbol;Acc:HGNC:7596]	4338	0.05235931649804115	0.41353878	Yes
Evl	EVL	Enah/Vasp-like [Source:HGNC Symbol;Acc:HGNC:20234]	4358	0.05211269110441208	0.41536066	Yes
Man2a2	MAN2A2	mannosidase alpha class 2A member 2 [Source:HGNC Symbol;Acc:HGNC:6825]	4402	0.05158216878771782	0.41597012	Yes
Myc	MYC	MYC proto-oncogene, bHLH transcription factor [Source:HGNC Symbol;Acc:HGNC:7553]	4438	0.05101823806762695	0.41694447	Yes
Spata24	SPATA24	spermatogenesis associated 24 [Source:HGNC Symbol;Acc:HGNC:27322]	4462	0.05076545849442482	0.41849762	Yes
Psrc1	PSRC1	proline and serine rich coiled-coil 1 [Source:HGNC Symbol;Acc:HGNC:24472]	4476	0.05063258856534958	0.42053723	Yes
Axin2	AXIN2	axin 2 [Source:HGNC Symbol;Acc:HGNC:904]	4526	0.05002850294113159	0.4207683	Yes
Dtx4	DTX4	deltex E3 ubiquitin ligase 4 [Source:HGNC Symbol;Acc:HGNC:29151]	4531	0.04995919018983841	0.42321637	Yes
Sox9	SOX9	SRY-box 9 [Source:HGNC Symbol;Acc:HGNC:11204]	4591	0.049327168613672256	0.42291683	Yes
Stk39	STK39	serine/threonine kinase 39 [Source:HGNC Symbol;Acc:HGNC:17717]	4638	0.04876219853758812	0.4232289	Yes
Aspm	ASPM	abnormal spindle microtubule assembly [Source:HGNC Symbol;Acc:HGNC:19048]	4649	0.04869632050395012	0.425314	Yes
Clic6	CLIC6	chloride intracellular channel 6 [Source:HGNC Symbol;Acc:HGNC:2065]	4727	0.047929223626852036	0.42405215	Yes
Fzd7	FZD7	frizzled class receptor 7 [Source:HGNC Symbol;Acc:HGNC:4045]	4741	0.047699443995952606	0.42593646	Yes
Pbx1	PBX1	PBX homeobox 1 [Source:HGNC Symbol;Acc:HGNC:8632]	4744	0.047663819044828415	0.42836168	Yes
Fam189b	FAM189B	family with sequence similarity 189 member B [Source:HGNC Symbol;Acc:HGNC:1233]	4809	0.04692576453089714	0.42768824	Yes
Car12	CA12	carbonic anhydrase 12 [Source:HGNC Symbol;Acc:HGNC:1371]	4833	0.04674920812249184	0.42902872	Yes
Nedd4	NEDD4	neural precursor cell expressed, developmentally down-regulated 4, E3 ubiquitin protein ligase [Source:HGNC Symbol;Acc:HGNC:7727]	4837	0.04670858010649681	0.43135402	Yes
Pcdh8	PCDH8	protocadherin 8 [Source:HGNC Symbol;Acc:HGNC:8660]	4842	0.046660374850034714	0.43362743	Yes
Slc19a2	SLC19A2	solute carrier family 19 member 2 [Source:HGNC Symbol;Acc:HGNC:10938]	4879	0.04616183042526245	0.43429527	Yes
Smoc2	SMOC2	SPARC related modular calcium binding 2 [Source:HGNC Symbol;Acc:HGNC:20323]	4902	0.04580071195960045	0.43563488	Yes
Sema3b	SEMA3B	semaphorin 3B [Source:HGNC Symbol;Acc:HGNC:10724]	4943	0.04544372484087944	0.4360673	Yes
Yap1	YAP1	Yes associated protein 1 [Source:HGNC Symbol;Acc:HGNC:16262]	4958	0.04522949829697609	0.43777147	Yes
Rnf43	RNF43	ring finger protein 43 [Source:HGNC Symbol;Acc:HGNC:18505]	5069	0.04419391602277756	0.4346833	Yes
Plce1	PLCE1	phospholipase C epsilon 1 [Source:HGNC Symbol;Acc:HGNC:17175]	5079	0.04406992346048355	0.4365728	Yes
Soat1	SOAT1	sterol O-acyltransferase 1 [Source:HGNC Symbol;Acc:HGNC:11177]	5116	0.04384070262312889	0.43711773	Yes
Il17rd	IL17RD	interleukin 17 receptor D [Source:HGNC Symbol;Acc:HGNC:17616]	5123	0.043791163712739944	0.4391405	Yes
Phf20	PHF20	PHD finger protein 20 [Source:HGNC Symbol;Acc:HGNC:16098]	5143	0.04360819235444069	0.44051206	Yes
Blnk	BLNK	B cell linker [Source:HGNC Symbol;Acc:HGNC:14211]	5164	0.043448396027088165	0.4418258	Yes
Ckap2	CKAP2	cytoskeleton associated protein 2 [Source:HGNC Symbol;Acc:HGNC:1990]	5230	0.0426824651658535	0.4408783	Yes
Zfhx3	ZFHX3	zinc finger homeobox 3 [Source:HGNC Symbol;Acc:HGNC:777]	5268	0.04239504784345627	0.44129735	Yes
Sema7a	SEMA7A	semaphorin 7A (John Milton Hagen blood group) [Source:HGNC Symbol;Acc:HGNC:10741]	5306	0.04197609797120094	0.4416942	Yes
Zfp462	ZNF462	zinc finger protein 462 [Source:HGNC Symbol;Acc:HGNC:21684]	5312	0.0419013574719429	0.44366625	Yes
Tmem132a	TMEM132A	transmembrane protein 132A [Source:HGNC Symbol;Acc:HGNC:31092]	5319	0.04183313995599747	0.44558534	Yes
Ifitm2	IFITM1	interferon induced transmembrane protein 1 [Source:HGNC Symbol;Acc:HGNC:5412]	5355	0.041368573904037476	0.44604874	Yes
Zfp783	null	null	5359	0.04132821038365364	0.44808912	Yes
Olfm4	OLFM4	olfactomedin 4 [Source:HGNC Symbol;Acc:HGNC:17190]	5431	0.04068255424499512	0.44673964	No
Acsm3	ACSM3	acyl-CoA synthetase medium chain family member 3 [Source:HGNC Symbol;Acc:HGNC:10522]	5461	0.04043339937925339	0.4474496	No
Atm	ATM	ATM serine/threonine kinase [Source:HGNC Symbol;Acc:HGNC:795]	5720	0.03773663192987442	0.4367159	No
Limk2	LIMK2	LIM domain kinase 2 [Source:HGNC Symbol;Acc:HGNC:6614]	5725	0.03771146014332771	0.43851545	No
Epha4	EPHA4	EPH receptor A4 [Source:HGNC Symbol;Acc:HGNC:3388]	5752	0.037523288279771805	0.43921936	No
Rasa3	RASA3	RAS p21 protein activator 3 [Source:HGNC Symbol;Acc:HGNC:20331]	5759	0.03743970766663551	0.4409058	No
Nap1l1	NAP1L1	nucleosome assembly protein 1 like 1 [Source:HGNC Symbol;Acc:HGNC:7637]	5966	0.03542574122548103	0.43261588	No
Ttpa	TTPA	alpha tocopherol transfer protein [Source:HGNC Symbol;Acc:HGNC:12404]	5988	0.035254064947366714	0.43344635	No
Fhdc1	FHDC1	FH2 domain containing 1 [Source:HGNC Symbol;Acc:HGNC:29363]	6018	0.03497795760631561	0.43386742	No
Picalm	PICALM	phosphatidylinositol binding clathrin assembly protein [Source:HGNC Symbol;Acc:HGNC:15514]	6035	0.03480701521039009	0.434921	No
Trim44	TRIM44	tripartite motif containing 44 [Source:HGNC Symbol;Acc:HGNC:19016]	6080	0.03436089679598808	0.43456915	No
Atg16l2	ATG16L2	autophagy related 16 like 2 [Source:HGNC Symbol;Acc:HGNC:25464]	6083	0.034341033548116684	0.43628892	No
Cachd1	CACHD1	cache domain containing 1 [Source:HGNC Symbol;Acc:HGNC:29314]	6111	0.03405139967799187	0.43675962	No
Fam171a1	FAM171A1	family with sequence similarity 171 member A1 [Source:HGNC Symbol;Acc:HGNC:23522]	6119	0.03397614508867264	0.43821332	No
Irf2bp2	IRF2BP2	interferon regulatory factor 2 binding protein 2 [Source:HGNC Symbol;Acc:HGNC:21729]	6149	0.033608727157115936	0.4385619	No
Zfp275	null	null	6159	0.03346637263894081	0.43988988	No
Mcc	MCC	MCC regulator of WNT signaling pathway [Source:HGNC Symbol;Acc:HGNC:6935]	6169	0.033383894711732864	0.44121352	No
Peli2	PELI2	pellino E3 ubiquitin protein ligase family member 2 [Source:HGNC Symbol;Acc:HGNC:8828]	6216	0.03282776102423668	0.44068182	No
Ung	UNG	uracil DNA glycosylase [Source:HGNC Symbol;Acc:HGNC:12572]	6266	0.032466765493154526	0.43998292	No
Etv6	ETV6	ETS variant 6 [Source:HGNC Symbol;Acc:HGNC:3495]	6270	0.032425809651613235	0.44155192	No
Trim37	TRIM37	tripartite motif containing 37 [Source:HGNC Symbol;Acc:HGNC:7523]	6293	0.032272130250930786	0.44217515	No
Zfp618	ZNF618	zinc finger protein 618 [Source:HGNC Symbol;Acc:HGNC:29416]	6297	0.03226080909371376	0.44373542	No
Tmem209	TMEM209	transmembrane protein 209 [Source:HGNC Symbol;Acc:HGNC:21898]	6367	0.031631018966436386	0.4420053	No
Tmem9	TMEM9	transmembrane protein 9 [Source:HGNC Symbol;Acc:HGNC:18823]	6376	0.0315609835088253	0.44328177	No
Klhl24	KLHL24	kelch like family member 24 [Source:HGNC Symbol;Acc:HGNC:25947]	6390	0.031440962105989456	0.44430512	No
Engase	ENGASE	endo-beta-N-acetylglucosaminidase [Source:HGNC Symbol;Acc:HGNC:24622]	6407	0.031257953494787216	0.44517073	No
Alms1	ALMS1	ALMS1 centrosome and basal body associated protein [Source:HGNC Symbol;Acc:HGNC:428]	6419	0.03113819658756256	0.44627675	No
Ptprm	PTPRM	protein tyrosine phosphatase receptor type M [Source:HGNC Symbol;Acc:HGNC:9675]	6481	0.030661605298519135	0.4448901	No
Kcne3	KCNE3	potassium voltage-gated channel subfamily E regulatory subunit 3 [Source:HGNC Symbol;Acc:HGNC:6243]	6519	0.03032388910651207	0.44466996	No
Msi1	MSI1	musashi RNA binding protein 1 [Source:HGNC Symbol;Acc:HGNC:7330]	6595	0.029606759548187256	0.44253656	No
Tbc1d9	TBC1D9	TBC1 domain family member 9 [Source:HGNC Symbol;Acc:HGNC:21710]	6639	0.029278220608830452	0.44196495	No
Slc12a2	SLC12A2	solute carrier family 12 member 2 [Source:HGNC Symbol;Acc:HGNC:10911]	6694	0.028927678242325783	0.44083193	No
Immp2l	IMMP2L	inner mitochondrial membrane peptidase subunit 2 [Source:HGNC Symbol;Acc:HGNC:14598]	6741	0.02862003818154335	0.4400774	No
Spice1	AC112128.1	novel protein	6816	0.0280731450766325	0.43791217	No
Cc2d2a	CC2D2A	coiled-coil and C2 domain containing 2A [Source:HGNC Symbol;Acc:HGNC:29253]	6817	0.02806900627911091	0.4393985	No
Atp11a	ATP11A	ATPase phospholipid transporting 11A [Source:HGNC Symbol;Acc:HGNC:13552]	6832	0.027986884117126465	0.4401896	No
Znrf3	ZNRF3	zinc and ring finger 3 [Source:HGNC Symbol;Acc:HGNC:18126]	6884	0.027749957516789436	0.43914226	No
Slc44a2	SLC44A2	solute carrier family 44 member 2 [Source:HGNC Symbol;Acc:HGNC:17292]	6888	0.02772790752351284	0.44046247	No
Gas6	GAS6	growth arrest specific 6 [Source:HGNC Symbol;Acc:HGNC:4168]	6981	0.02701067551970482	0.4373527	No
Mpzl1	MPZL1	myelin protein zero like 1 [Source:HGNC Symbol;Acc:HGNC:7226]	7019	0.026524804532527924	0.43693137	No
Nod1	NOD1	nucleotide binding oligomerization domain containing 1 [Source:HGNC Symbol;Acc:HGNC:16390]	7026	0.026442302390933037	0.43803546	No
E230029C05Rik	null	null	7031	0.026388848200440407	0.43923545	No
Tfpi	TFPI	tissue factor pathway inhibitor [Source:HGNC Symbol;Acc:HGNC:11760]	7107	0.025682590901851654	0.43689427	No
Elmo1	ELMO1	engulfment and cell motility 1 [Source:HGNC Symbol;Acc:HGNC:16286]	7155	0.025261418893933296	0.43591255	No
Phlpp1	PHLPP1	PH domain and leucine rich repeat protein phosphatase 1 [Source:HGNC Symbol;Acc:HGNC:20610]	7170	0.025150569155812263	0.43655345	No
Arhgap39	ARHGAP39	Rho GTPase activating protein 39 [Source:HGNC Symbol;Acc:HGNC:29351]	7256	0.02437685616314411	0.43364963	No
Aldh7a1	ALDH7A1	aldehyde dehydrogenase 7 family member A1 [Source:HGNC Symbol;Acc:HGNC:877]	7306	0.024004630744457245	0.4325027	No
Prrc2b	PRRC2B	proline rich coiled-coil 2B [Source:HGNC Symbol;Acc:HGNC:28121]	7525	0.022072749212384224	0.4229135	No
Nav1	NAV1	neuron navigator 1 [Source:HGNC Symbol;Acc:HGNC:15989]	7539	0.021977633237838745	0.42343575	No
Farp1	FARP1	FERM, ARH/RhoGEF and pleckstrin domain protein 1 [Source:HGNC Symbol;Acc:HGNC:3591]	7648	0.021205849945545197	0.419229	No
4933431E20Rik	null	null	7754	0.020386110991239548	0.4151269	No
Sdc4	SDC4	syndecan 4 [Source:HGNC Symbol;Acc:HGNC:10661]	7765	0.020312422886490822	0.41570902	No
Xrcc5	XRCC5	X-ray repair cross complementing 5 [Source:HGNC Symbol;Acc:HGNC:12833]	7996	0.018672598525881767	0.40534762	No
Rassf5	RASSF5	Ras association domain family member 5 [Source:HGNC Symbol;Acc:HGNC:17609]	8033	0.018414227291941643	0.40454614	No
Zfp704	ZNF704	zinc finger protein 704 [Source:HGNC Symbol;Acc:HGNC:32291]	8078	0.018033789470791817	0.40332973	No
Esam	ESAM	endothelial cell adhesion molecule [Source:HGNC Symbol;Acc:HGNC:17474]	8146	0.017581574618816376	0.4009544	No
Lrig1	LRIG1	leucine rich repeats and immunoglobulin like domains 1 [Source:HGNC Symbol;Acc:HGNC:17360]	8213	0.017099078744649887	0.3986028	No
Cdca7l	CDCA7L	cell division cycle associated 7 like [Source:HGNC Symbol;Acc:HGNC:30777]	8286	0.016449129208922386	0.39592075	No
Lipt2	LIPT2	lipoyl(octanoyl) transferase 2 [Source:HGNC Symbol;Acc:HGNC:37216]	8309	0.016308624297380447	0.39569867	No
Trim32	TRIM32	tripartite motif containing 32 [Source:HGNC Symbol;Acc:HGNC:16380]	8324	0.0161846112459898	0.3958648	No
Nfic	NFIC	nuclear factor I C [Source:HGNC Symbol;Acc:HGNC:7786]	8325	0.016184264793992043	0.3967218	No
Pde8b	PDE8B	phosphodiesterase 8B [Source:HGNC Symbol;Acc:HGNC:8794]	8374	0.015802796930074692	0.39518988	No
Slco3a1	SLCO3A1	solute carrier organic anion transporter family member 3A1 [Source:HGNC Symbol;Acc:HGNC:10952]	8401	0.015609005466103554	0.39473337	No
Afap1	AFAP1	actin filament associated protein 1 [Source:HGNC Symbol;Acc:HGNC:24017]	8483	0.015058347024023533	0.3915335	No
Psd3	PSD3	pleckstrin and Sec7 domain containing 3 [Source:HGNC Symbol;Acc:HGNC:19093]	8520	0.014844555407762527	0.390543	No
Slc16a13	SLC16A13	solute carrier family 16 member 13 [Source:HGNC Symbol;Acc:HGNC:31037]	8563	0.014542877674102783	0.38924047	No
Fgfr4	FGFR4	fibroblast growth factor receptor 4 [Source:HGNC Symbol;Acc:HGNC:3691]	8625	0.014072147198021412	0.38697535	No
Mpzl3	MPZL3	myelin protein zero like 3 [Source:HGNC Symbol;Acc:HGNC:27279]	8687	0.013587438501417637	0.3846846	No
Angpt2	ANGPT2	angiopoietin 2 [Source:HGNC Symbol;Acc:HGNC:485]	8893	0.012165137566626072	0.3752123	No
Adra2a	ADRA2A	adrenoceptor alpha 2A [Source:HGNC Symbol;Acc:HGNC:281]	8955	0.011735022999346256	0.37282345	No
Rnf32	RNF32	ring finger protein 32 [Source:HGNC Symbol;Acc:HGNC:17118]	9026	0.011376923881471157	0.36997148	No
Fads1	FADS1	fatty acid desaturase 1 [Source:HGNC Symbol;Acc:HGNC:3574]	9049	0.011201723478734493	0.36947897	No
Plxnb1	PLXNB1	plexin B1 [Source:HGNC Symbol;Acc:HGNC:9103]	9220	0.010161745361983776	0.36162782	No
Aqp4	AQP4	aquaporin 4 [Source:HGNC Symbol;Acc:HGNC:637]	9295	0.00952923484146595	0.3584806	No
Cep192	CEP192	centrosomal protein 192 [Source:HGNC Symbol;Acc:HGNC:25515]	9563	0.00756340054795146	0.34570503	No
Tnfsf10	TNFSF10	TNF superfamily member 10 [Source:HGNC Symbol;Acc:HGNC:11925]	9686	0.006708026863634586	0.34003973	No
Dach1	DACH1	dachshund family transcription factor 1 [Source:HGNC Symbol;Acc:HGNC:2663]	9846	0.005782047286629677	0.33249947	No
Vav3	VAV3	vav guanine nucleotide exchange factor 3 [Source:HGNC Symbol;Acc:HGNC:12659]	9856	0.00574140390381217	0.33235934	No
Zfp90	ZFP90	ZFP90 zinc finger protein [Source:HGNC Symbol;Acc:HGNC:23329]	9859	0.005724117159843445	0.33256376	No
Zranb3	ZRANB3	zinc finger RANBP2-type containing 3 [Source:HGNC Symbol;Acc:HGNC:25249]	9899	0.00556552316993475	0.33093387	No
Ptprs	PTPRS	protein tyrosine phosphatase receptor type S [Source:HGNC Symbol;Acc:HGNC:9681]	9902	0.005555476527661085	0.33112937	No
Zc3hav1l	ZC3HAV1L	zinc finger CCCH-type containing, antiviral 1 like [Source:HGNC Symbol;Acc:HGNC:22423]	9922	0.005402592942118645	0.3304778	No
Maged1	MAGED1	MAGE family member D1 [Source:HGNC Symbol;Acc:HGNC:6813]	9955	0.005164403468370438	0.32917213	No
Tns4	TNS4	tensin 4 [Source:HGNC Symbol;Acc:HGNC:24352]	9956	0.005163179244846106	0.32944554	No
Plekhb1	PLEKHB1	pleckstrin homology domain containing B1 [Source:HGNC Symbol;Acc:HGNC:19079]	9973	0.00507876742631197	0.3289249	No
Gins1	GINS1	GINS complex subunit 1 [Source:HGNC Symbol;Acc:HGNC:28980]	10005	0.004856794606894255	0.32765228	No
Cdc42ep1	CDC42EP1	CDC42 effector protein 1 [Source:HGNC Symbol;Acc:HGNC:17014]	10057	0.00457066809758544	0.32537752	No
Hmbox1	HMBOX1	homeobox containing 1 [Source:HGNC Symbol;Acc:HGNC:26137]	10127	0.004055369179695845	0.32218722	No
Notch2	NOTCH2	notch receptor 2 [Source:HGNC Symbol;Acc:HGNC:7882]	10238	0.003276251954957843	0.31693235	No
Nfia	NFIA	nuclear factor I A [Source:HGNC Symbol;Acc:HGNC:7784]	10241	0.0032141723204404116	0.31700385	No
Cit	CIT	citron rho-interacting serine/threonine kinase [Source:HGNC Symbol;Acc:HGNC:1985]	10394	0.002065858105197549	0.30961227	No
Ilf3	ILF3	interleukin enhancer binding factor 3 [Source:HGNC Symbol;Acc:HGNC:6038]	10450	0.0017051658360287547	0.3069884	No
Bcl2	BCL2	BCL2 apoptosis regulator [Source:HGNC Symbol;Acc:HGNC:990]	10472	0.001578013994731009	0.3060356	No
Arhgef4	ARHGEF4	Rho guanine nucleotide exchange factor 4 [Source:HGNC Symbol;Acc:HGNC:684]	10505	0.0013110666768625379	0.30452588	No
Tgif2	TGIF2	TGFB induced factor homeobox 2 [Source:HGNC Symbol;Acc:HGNC:15764]	10510	0.0012528409715741873	0.30439484	No
Bckdhb	BCKDHB	branched chain keto acid dehydrogenase E1 subunit beta [Source:HGNC Symbol;Acc:HGNC:987]	10612	4.156006907578558E-4	0.29943264	No
AU020206	null	null	10660	3.216239929315634E-5	0.29711497	No
Impdh2	IMPDH2	inosine monophosphate dehydrogenase 2 [Source:HGNC Symbol;Acc:HGNC:6053]	10726	-4.253567603882402E-4	0.29392982	No
Tns3	TNS3	tensin 3 [Source:HGNC Symbol;Acc:HGNC:21616]	10731	-4.6000941074453294E-4	0.29375678	No
Tcf7	TCF7	transcription factor 7 [Source:HGNC Symbol;Acc:HGNC:11639]	10756	-7.14243040420115E-4	0.29261023	No
Sorcs2	SORCS2	sortilin related VPS10 domain containing receptor 2 [Source:HGNC Symbol;Acc:HGNC:16698]	10813	-0.0010633172933012247	0.289903	No
Notch1	NOTCH1	notch receptor 1 [Source:HGNC Symbol;Acc:HGNC:7881]	10819	-0.0011164413299411535	0.2897154	No
Pla2g4a	PLA2G4A	phospholipase A2 group IVA [Source:HGNC Symbol;Acc:HGNC:9035]	10926	-0.002028526272624731	0.28459185	No
Cttnbp2	CTTNBP2	cortactin binding protein 2 [Source:HGNC Symbol;Acc:HGNC:15679]	10934	-0.0021089217625558376	0.28435808	No
Srl	SRL	sarcalumenin [Source:HGNC Symbol;Acc:HGNC:11295]	11026	-0.0027765806298702955	0.2800144	No
Cdo1	CDO1	cysteine dioxygenase type 1 [Source:HGNC Symbol;Acc:HGNC:1795]	11033	-0.002814490580931306	0.27986735	No
Timeless	TIMELESS	timeless circadian regulator [Source:HGNC Symbol;Acc:HGNC:11813]	11156	-0.0033839603420346975	0.274026	No
Napepld	NAPEPLD	N-acyl phosphatidylethanolamine phospholipase D [Source:HGNC Symbol;Acc:HGNC:21683]	11205	-0.0037525719963014126	0.27185598	No
Marveld1	MARVELD1	MARVEL domain containing 1 [Source:HGNC Symbol;Acc:HGNC:28674]	11208	-0.0037825622130185366	0.27195758	No
Kcnq1	KCNQ1	potassium voltage-gated channel subfamily Q member 1 [Source:HGNC Symbol;Acc:HGNC:6294]	11294	-0.004418856929987669	0.26799694	No
Tgif1	TGIF1	TGFB induced factor homeobox 1 [Source:HGNC Symbol;Acc:HGNC:11776]	11298	-0.004471420310437679	0.2680857	No
Tbc1d4	TBC1D4	TBC1 domain family member 4 [Source:HGNC Symbol;Acc:HGNC:19165]	11328	-0.004709451925009489	0.26690394	No
Sp5	SP5	Sp5 transcription factor [Source:HGNC Symbol;Acc:HGNC:14529]	11431	-0.005224633030593395	0.26214704	No
Slc39a10	SLC39A10	solute carrier family 39 member 10 [Source:HGNC Symbol;Acc:HGNC:20861]	11444	-0.005291840527206659	0.26183507	No
Paics	PAICS	phosphoribosylaminoimidazole carboxylase and phosphoribosylaminoimidazolesuccinocarboxamide synthase [Source:HGNC Symbol;Acc:HGNC:8587]	11504	-0.005625131074339151	0.25922137	No
Vdr	VDR	vitamin D receptor [Source:HGNC Symbol;Acc:HGNC:12679]	11558	-0.005954870954155922	0.25692123	No
Krt23	KRT23	keratin 23 [Source:HGNC Symbol;Acc:HGNC:6438]	11563	-0.00600062170997262	0.25704157	No
Ehf	EHF	ETS homologous factor [Source:HGNC Symbol;Acc:HGNC:3246]	11593	-0.006191349122673273	0.25593832	No
Kif20a	KIF20A	kinesin family member 20A [Source:HGNC Symbol;Acc:HGNC:9787]	11671	-0.007029321044683456	0.2525107	No
S100pbp	S100PBP	S100P binding protein [Source:HGNC Symbol;Acc:HGNC:25768]	11685	-0.007144706789404154	0.2522475	No
Pde3b	PDE3B	phosphodiesterase 3B [Source:HGNC Symbol;Acc:HGNC:8779]	11932	-0.009155809879302979	0.24059258	No
Tead2	TEAD2	TEA domain transcription factor 2 [Source:HGNC Symbol;Acc:HGNC:11715]	12035	-0.010027339681982994	0.23609	No
Brca2	BRCA2	BRCA2 DNA repair associated [Source:HGNC Symbol;Acc:HGNC:1101]	12059	-0.010189120657742023	0.23549452	No
Spag5	SPAG5	sperm associated antigen 5 [Source:HGNC Symbol;Acc:HGNC:13452]	12205	-0.011185066774487495	0.22893126	No
Prelp	PRELP	proline and arginine rich end leucine rich repeat protein [Source:HGNC Symbol;Acc:HGNC:9357]	12315	-0.012200127355754375	0.2241983	No
Mfge8	MFGE8	milk fat globule-EGF factor 8 protein [Source:HGNC Symbol;Acc:HGNC:7036]	12361	-0.012556611560285091	0.22264251	No
Pold1	POLD1	DNA polymerase delta 1, catalytic subunit [Source:HGNC Symbol;Acc:HGNC:9175]	12425	-0.013065800070762634	0.22022542	No
Dctd	DCTD	dCMP deaminase [Source:HGNC Symbol;Acc:HGNC:2710]	12467	-0.01341070607304573	0.21891227	No
Dtl	DTL	denticleless E3 ubiquitin protein ligase homolog [Source:HGNC Symbol;Acc:HGNC:30288]	12471	-0.01347214076668024	0.21947761	No
Zkscan17	ZNF496	zinc finger protein 496 [Source:HGNC Symbol;Acc:HGNC:23713]	12485	-0.013589226640760899	0.21955566	No
Prpf40b	PRPF40B	pre-mRNA processing factor 40 homolog B [Source:HGNC Symbol;Acc:HGNC:25031]	12529	-0.013989327475428581	0.21817446	No
Pck2	PCK2	phosphoenolpyruvate carboxykinase 2, mitochondrial [Source:HGNC Symbol;Acc:HGNC:8725]	12559	-0.014232791028916836	0.217497	No
Ces1d	CES1	carboxylesterase 1 [Source:HGNC Symbol;Acc:HGNC:1863]	12704	-0.015300764702260494	0.21120103	No
Nrtn	NRTN	neurturin [Source:HGNC Symbol;Acc:HGNC:8007]	12911	-0.016679152846336365	0.20191842	No
Ddb2	DDB2	damage specific DNA binding protein 2 [Source:HGNC Symbol;Acc:HGNC:2718]	12951	-0.017017077654600143	0.20089494	No
Gkn3	GKN3P	gastrokine 3, pseudogene [Source:HGNC Symbol;Acc:HGNC:37701]	13080	-0.018198121339082718	0.19554195	No
Haus4	HAUS4	HAUS augmin like complex subunit 4 [Source:HGNC Symbol;Acc:HGNC:20163]	13107	-0.01855519972741604	0.19524144	No
Rgs12	RGS12	regulator of G protein signaling 12 [Source:HGNC Symbol;Acc:HGNC:9994]	13172	-0.019045764580368996	0.19309166	No
Espl1	ESPL1	extra spindle pole bodies like 1, separase [Source:HGNC Symbol;Acc:HGNC:16856]	13250	-0.01985018141567707	0.19034293	No
Ttc23	TTC23	tetratricopeptide repeat domain 23 [Source:HGNC Symbol;Acc:HGNC:25730]	13332	-0.0204330962151289	0.1874277	No
Mlxip	MLXIP	MLX interacting protein [Source:HGNC Symbol;Acc:HGNC:17055]	13442	-0.021380547434091568	0.18318085	No
Lancl1	LANCL1	LanC like 1 [Source:HGNC Symbol;Acc:HGNC:6508]	13528	-0.022185374051332474	0.180161	No
Sord	SORD	sorbitol dehydrogenase [Source:HGNC Symbol;Acc:HGNC:11184]	13690	-0.023466717451810837	0.17345852	No
Mif	MIF	macrophage migration inhibitory factor [Source:HGNC Symbol;Acc:HGNC:7097]	13726	-0.023737775161862373	0.1729883	No
Cnn3	CNN3	calponin 3 [Source:HGNC Symbol;Acc:HGNC:2157]	13751	-0.02397293969988823	0.17307337	No
Zfp956	ZNF552	zinc finger protein 552 [Source:HGNC Symbol;Acc:HGNC:26135]	13820	-0.02457634173333645	0.17101905	No
Smo	SMO	smoothened, frizzled class receptor [Source:HGNC Symbol;Acc:HGNC:11119]	13911	-0.025494027882814407	0.16792765	No
Pole	POLE	DNA polymerase epsilon, catalytic subunit [Source:HGNC Symbol;Acc:HGNC:9177]	13944	-0.025858942419290543	0.1677178	No
Grb7	GRB7	growth factor receptor bound protein 7 [Source:HGNC Symbol;Acc:HGNC:4567]	13946	-0.02590358816087246	0.16904011	No
Bcl7a	BCL7A	BAF chromatin remodeling complex subunit BCL7A [Source:HGNC Symbol;Acc:HGNC:1004]	14106	-0.027510523796081543	0.16265045	No
Qsox2	QSOX2	quiescin sulfhydryl oxidase 2 [Source:HGNC Symbol;Acc:HGNC:30249]	14191	-0.028290703892707825	0.16000324	No
Ell3	ELL3	elongation factor for RNA polymerase II 3 [Source:HGNC Symbol;Acc:HGNC:23113]	14347	-0.02999871037900448	0.15394273	No
Wdr90	WDR90	WD repeat domain 90 [Source:HGNC Symbol;Acc:HGNC:26960]	14411	-0.030512437224388123	0.15244949	No
Clca1	CLCA1	chloride channel accessory 1 [Source:HGNC Symbol;Acc:HGNC:2015]	14554	-0.03203301876783371	0.14713822	No
Phc1	PHC1	polyhomeotic homolog 1 [Source:HGNC Symbol;Acc:HGNC:3182]	14556	-0.032063521444797516	0.14878672	No
Palb2	PALB2	partner and localizer of BRCA2 [Source:HGNC Symbol;Acc:HGNC:26144]	14601	-0.0324988029897213	0.14833629	No
Ptpro	PTPRO	protein tyrosine phosphatase receptor type O [Source:HGNC Symbol;Acc:HGNC:9678]	14709	-0.03344612941145897	0.14482707	No
Pls3	PLS3	plastin 3 [Source:HGNC Symbol;Acc:HGNC:9091]	15126	-0.038172416388988495	0.12631938	No
Cd320	CD320	CD320 molecule [Source:HGNC Symbol;Acc:HGNC:16692]	15208	-0.03902518376708031	0.12438864	No
Pds5b	PDS5B	PDS5 cohesin associated factor B [Source:HGNC Symbol;Acc:HGNC:20418]	15236	-0.039441198110580444	0.12514475	No
Glrx	GLRX	glutaredoxin [Source:HGNC Symbol;Acc:HGNC:4330]	15374	-0.0410945788025856	0.120560065	No
Wfdc15b	null	null	15383	-0.041200097650289536	0.122346945	No
Fmnl2	FMNL2	formin like 2 [Source:HGNC Symbol;Acc:HGNC:18267]	15547	-0.04316785931587219	0.11658898	No
Ifitm3	IFITM3	interferon induced transmembrane protein 3 [Source:HGNC Symbol;Acc:HGNC:5414]	15580	-0.04374626278877258	0.11732631	No
Zbtb38	ZBTB38	zinc finger and BTB domain containing 38 [Source:HGNC Symbol;Acc:HGNC:26636]	15695	-0.04531673714518547	0.114100225	No
Fbxo21	FBXO21	F-box protein 21 [Source:HGNC Symbol;Acc:HGNC:13592]	15765	-0.046242956072092056	0.11314387	No
Csad	CSAD	cysteine sulfinic acid decarboxylase [Source:HGNC Symbol;Acc:HGNC:18966]	15837	-0.047221552580595016	0.11214063	No
Tnfaip8l1	TNFAIP8L1	TNF alpha induced protein 8 like 1 [Source:HGNC Symbol;Acc:HGNC:28279]	15848	-0.04733996093273163	0.11415393	No
Nr2e3	NR2E3	nuclear receptor subfamily 2 group E member 3 [Source:HGNC Symbol;Acc:HGNC:7974]	15899	-0.04814515262842178	0.11423592	No
Lgr5	LGR5	leucine rich repeat containing G protein-coupled receptor 5 [Source:HGNC Symbol;Acc:HGNC:4504]	15900	-0.04815024882555008	0.116785616	No
Acot1	ACOT2	acyl-CoA thioesterase 2 [Source:HGNC Symbol;Acc:HGNC:18431]	15931	-0.048731207847595215	0.11788561	No
Lect2	LECT2	leukocyte cell derived chemotaxin 2 [Source:HGNC Symbol;Acc:HGNC:6550]	16234	-0.05328286439180374	0.10580381	No
Lysmd2	LYSMD2	LysM domain containing 2 [Source:HGNC Symbol;Acc:HGNC:28571]	16279	-0.05412948876619339	0.106498785	No
Prss23	PRSS23	serine protease 23 [Source:HGNC Symbol;Acc:HGNC:14370]	16465	-0.057383328676223755	0.100407906	No
Rnf219	RNF219	ring finger protein 219 [Source:HGNC Symbol;Acc:HGNC:20308]	16607	-0.0598197877407074	0.09661738	No
Smarcd3	SMARCD3	SWI/SNF related, matrix associated, actin dependent regulator of chromatin, subfamily d, member 3 [Source:HGNC Symbol;Acc:HGNC:11108]	17121	-0.06864684075117111	0.07493659	No
Fgd1	FGD1	FYVE, RhoGEF and PH domain containing 1 [Source:HGNC Symbol;Acc:HGNC:3663]	17283	-0.07150997966527939	0.070778124	No
Sept6	SEPT6	septin 6 [Source:HGNC Symbol;Acc:HGNC:15848]	17289	-0.07173293083906174	0.074329846	No
4933439C10Rik	null	null	17553	-0.07802937924861908	0.06548304	No
Dmpk	DMPK	DM1 protein kinase [Source:HGNC Symbol;Acc:HGNC:2933]	17652	-0.08040536195039749	0.06490457	No
Apcdd1	APCDD1	APC down-regulated 1 [Source:HGNC Symbol;Acc:HGNC:15718]	17867	-0.08535917103290558	0.05886398	No
Isyna1	ISYNA1	inositol-3-phosphate synthase 1 [Source:HGNC Symbol;Acc:HGNC:29821]	17998	-0.08861102163791656	0.057140864	No
Kank1	KANK1	KN motif and ankyrin repeat domains 1 [Source:HGNC Symbol;Acc:HGNC:19309]	18084	-0.09159357845783234	0.057796374	No
Ift122	IFT122	intraflagellar transport 122 [Source:HGNC Symbol;Acc:HGNC:13556]	18121	-0.09258642047643661	0.060922537	No
Mcm8	MCM8	minichromosome maintenance 8 homologous recombination repair factor [Source:HGNC Symbol;Acc:HGNC:16147]	18261	-0.09719822555780411	0.059210002	No
Rdh16	RDH16	retinol dehydrogenase 16 [Source:HGNC Symbol;Acc:HGNC:29674]	18488	-0.10501585900783539	0.053618107	No
Cyp2e1	CYP2E1	cytochrome P450 family 2 subfamily E member 1 [Source:HGNC Symbol;Acc:HGNC:2631]	18500	-0.10541649907827377	0.058657374	No
Kif12	KIF12	kinesin family member 12 [Source:HGNC Symbol;Acc:HGNC:21495]	18573	-0.1074405089020729	0.060793556	No
Acvr2b	ACVR2B	activin A receptor type 2B [Source:HGNC Symbol;Acc:HGNC:174]	18734	-0.11493303626775742	0.05898381	No
Nrn1	NRN1	neuritin 1 [Source:HGNC Symbol;Acc:HGNC:17972]	19140	-0.13437296450138092	0.04611306	No
Cpn1	CPN1	carboxypeptidase N subunit 1 [Source:HGNC Symbol;Acc:HGNC:2312]	19490	-0.15413451194763184	0.037052255	No
Sfrp5	SFRP5	secreted frizzled related protein 5 [Source:HGNC Symbol;Acc:HGNC:10779]	19653	-0.16631411015987396	0.037864584	No
Sycn	SYCN	syncollin [Source:HGNC Symbol;Acc:HGNC:18442]	19733	-0.17306680977344513	0.043130424	No
GSEA analysis was performed with No_collapse and 1000 gene set permutations. Subsets of members that contribute most to the Enrichment Score (ES) are marked by YES in CORE ENRICHMENT column. Gene expression profile of FACS-purifed CBC Ubc9+/+ and Ubc9+/- cells was evaluated by microarray GeneChip2.0 Affymetrix technology. n=5 per group.
