# Supplementary material for: An unanticipated tumor-suppressive role of the SUMO pathway in the intestine unveiled by Ubc9 haploinsufficiency
Source: Oncogene. 2020 Sep 18;39(43):6692–703. doi: 10.1038/s41388-020-01457-y (PMC7581512; doi:10.1038/s41388-020-01457-y)
Supplement: Supplementary file 12 — Supplementary Table S6 [file 41388_2020_1457_MOESM12_ESM.xls]

## Sheet: Sheet1
Supplementary table S6. Primers used in real time qPCR experiments.
Target	Sense	Species	Sequence (5’ -> 3’) or Reference
Beta-Actin	Forward	Human	GACCTGACTGACTACCTCATG
	Reverse		CATCTCTTGCTCGAAGTCCAG
HMBS	Forward	Human	ACAAGAGACCATGCAGGCTAC
	Reverse		CGTGGAATGTTACGAGCAGTG
LMF2	Forward	Human	GTGGCCACCTTCCTAATTGA
	Reverse		GTTGTAGTTGCCGGTGATGA
TRIM44	Forward	Human	AGGCAGCTCATCTGTGTCCT
	Reverse		GATCATAGCGGCCTTCAGTC
UBC9	Forward	Human	GGAGGCCAGCCATCACAATC
	Reverse		CGTGTAGGCCTCTGCTTGAG
RAD51	Forward & reverse	Human	BIORAD qHsaCED0042133
Gapdh	Forward & reverse	Mouse	BIORAD qMmuCED0027497
Hmbs	Forward & reverse	Mouse	BIORAD qMmuCID0022816
Beta-Actin	Forward & reverse	Mouse	BIORAD qMmuCED0027505
App	Forward & reverse	Mouse	BIORAD qMmuCID0017777
Naip1	Forward & reverse	Mouse	BIORAD qMmuCED0040244
Pdk4	Forward & reverse	Mouse	BIORAD qMmuCED0045067
Tlr1	Forward & reverse	Mouse	BIORAD qMmuCID0005405
Gapdh	Forward	Mouse	AGCAAGGACACTGAGCAAGAG
	Reverse		GGGTCTGGGATGGAAATTGTG
Beta-Actin	Forward	Mouse	TGTCCACCTTCCAGCAGATG
	Reverse		CAGTAACAGTCCGCCTAGAAG
c-Myc	Forward	Mouse	GGCGGACACACAACGTCTTG
	Reverse		CCAATTCAGGGATCTGGTCAC
Smoc2	Forward	Mouse	CCCCAGAGGAAATGCTGAAAG
	Reverse		CCCACATGTCTAGGAACTGTC
Krt20	Forward	Mouse	GAATACCAGCTGAGCACTTTGG
	Reverse		GACACGACCTTGCCGTCTAC
Axin2	Forward	Mouse	CTTGACCCTGGGCCACTTC
	Reverse		CTGCTCCGCAGGCAAATTCG
HRAS	Forward	Human	CAGATCAAACGGGTGAAGGAC
	Reverse		GCCTGCCGAGATTCCACAG
Hras	Forward	Mouse	CGTGAGATTCGGCAGCATAAA
	Reverse		GACAGCACACATTTGCAGCTC
Trp53	Forward	Mouse	GTCACAGCACATGACGGAGG
	Reverse		TCTTCCAGATGCTCGGGATAC
TP53	Forward	Human	GAGGTTGGCTCTGACTGTACC
	Reverse		TCCGTCCCAGTAGATTACCAC
Trp53 (flanking deletion)	Forward	Mouse	CTGCCATGGAGGAGTCACAG
	Reverse		TTACGCCCGCGGATCTTGAG
pBABEpuro-HRAS	Forward	pBABEpuro	CAGTGTGGTGGTACAGCTTG
	Reverse	HRAS	GGATGGTCAGCGCACTCTTG
pBABEhygro-Trp53	Forward	pBABEHygro	GGATCCGTCCCCTCATCC
	Reverse	Mouse	GCTGATATCCGACTGTGACTC
